# Supplementary material for: Hericenone C exhibits anti-nociceptive effects through RORα-mediated suppression of TLR4 transcription
Source: Front Pharmacol. 2026 Mar 18;17:1703176. doi: 10.3389/fphar.2026.1703176 (PMC13038899; doi:10.3389/fphar.2026.1703176)
Supplement: Supplementary file 1 [file Table2.xlsx]

## Sheet: Nucleus
		Hericenone C Binding Proteins
	1	Anxa2
	2	Krt10
	3	Krt77
	4	Hbb-y
	5	Hbb-b2
	6	Hbb-b1
	7	Krt17
	8	Krt76
	9	Krt71
	10	Krt85
	11	Krt34
	12	Krt31
	13	Krt33b
	14	Krt33a
	15	Krt32
	16	Krt40
	17	Krt39
	18	Hal
	19	Hba
	20	Krt75
	21	Krt24
	22	Arg1
	23	Copg2
	24	Mefv
	25	H2bc1
	26	Ncaph
	27	F13a1
	28	Dsg4
	29	Ddx17
	30	Spib
	31	Pkp1
	32	Sprr2k
	33	Sprr2g
	34	Sprr2d
	35	Sprr2b
	36	Sprr2i
	37	Sprr2h
	38	Sprr2e
	39	Sprr2f
	40	Krt84
	41	Lamp1
	42	Krt4
	43	Krt73
	44	Rbm17
	45	Krt13
	46	Krt19
	47	Prdx1
	48	Prdx2
	49	Cat
	50	Krt35
	51	Krt80
	52	Pof1b
	53	Mfsd14a
	54	Mup5
	55	Mup2
	56	Mup1
	57	Mup11
	58	Mup6
	59	Mup17
	60	Mup18
	61	Tanc2
	62	Tgm1
	63	Gsdma
	64	Eef1a2
	65	Eef2
	66	S100a14
	67	Dsc1
	68	Sptlc3
	69	Hspa1a
	70	Hspa8
	71	Hspa1b
	72	Hspa2
	73	Hspa1l
	74	Tgm3
	75	Gas1
	76	Ikzf2
	77	Hspa5
	78	Lyz1
	79	Lyz2
	80	Lmna
	81	S100a16
	82	Psma5
	83	Ppp2r3c
	84	Krt28
	85	Krt27
	86	Krt25
	87	Blmh
	88	Gnb2
	89	Gnb1
	90	Gnb4
	91	Gnb3
	92	Sbno2
	93	Sprr1a
	94	Fabp5
	95	Axin2
	96	Arhgef17
	97	Sod1
	98	Pkm
	99	Rnf213
	100	Krt81
	101	Krt86
	102	Anxa1

## Sheet: Cytosol
		Hericenone C Binding Proteins
	1	Trim66
	2	Dst
	3	Mlf1
	4	Ctnnbl1
	5	Slc25a3
	6	F13a1
	7	Trim58
	8	Rora
	9	Pdilt
	10	Cyp1a2
	11	Dnmt3a
	12	Bex6
	13	Prss2
	14	Spata16
	15	Zc3h14
	16	Dmxl1
	17	Cyp3a16
	18	H2bu2
	19	Hist1h2bp
	20	H2bc12
	21	H2bc26
	22	H2bc4
	23	H2bc6
	24	H2bc8
	25	Hist2h2bb
	26	H2bc21
	27	H2bc9
	28	H2bc3
	29	H2bc1
	30	H2bc14
	31	H2bc11
	32	H2bc13
	33	H2bc15
	34	H2bc7
	35	Tgm1
	36	Sfn
	37	Sash1
	38	Brdt
	39	Stat5b
	40	Stat5a
