# Supplementary material for: Hericenone C exhibits anti-nociceptive effects through RORα-mediated suppression of TLR4 transcription
Source: Front Pharmacol. 2026 Mar 18;17:1703176. doi: 10.3389/fphar.2026.1703176 (PMC13038899; doi:10.3389/fphar.2026.1703176)
Supplement: Supplementary file 2 [file Table3.xlsx]

## Sheet: ChIP Atlas
		RORα_Target_Gene
	1	Tcstv3
	2	Stx16
	3	Med23
	4	Mrpl44
	5	Nme1
	6	Mrpl1
	7	Nlrp10
	8	Eif3f
	9	Galk2
	10	Cops2
	11	Ube2j2
	12	Tatdn3
	13	Nsl1
	14	Mrpl30
	15	Mitd1
	16	Mrps31
	17	Psmg3
	18	Nuf2
	19	Dus1l
	20	Trp53rkb
	21	Drg2
	22	Acp2
	23	Chordc1
	24	Btbd8
	25	Nup54
	26	Rbm34
	27	Lsg1
	28	Commd2
	29	Ccdc57
	30	Mrpl39
	31	Opa1
	32	Dmap1
	33	Mphosph10
	34	Mcee
	35	Krr1
	36	Cldn34d
	37	Tmem242
	38	Usp30
	39	Ppip5k2
	40	Gin1
	41	Mrpl3
	42	Vps25
	43	Snrnp27
	44	Ndufa12
	45	Dcp1a
	46	Fra10ac1
	47	Cnot10
	48	Cstf2t
	49	Uspl1
	50	Fam149b
	51	Ecd
	52	Mrps18c
	53	Helq
	54	Slc33a1
	55	Rpl29
	56	Yipf2
	57	Timm29
	58	Taco1
	59	Cdk5rap1
	60	Ap3s2
	61	Cacybp
	62	Wdr36
	63	Pex3
	64	Alkbh3
	65	Adat2
	66	Banp
	67	Trp53rka
	68	Utp3
	69	Gtf3c3
	70	Wdr31
	71	Sec22b
	72	Sugct
	73	Mplkip
	74	Tut1
	75	Bms1
	76	Srp19
	77	Dhx33
	78	Sec13
	79	Sf3a3
	80	Psmf1
	81	Kctd5
	82	Mrpl21
	83	Ighmbp2
	84	Ap1g1
	85	Ndufaf1
	86	H3f3c
	87	Dnttip2
	88	Snrpd3
	89	Gucd1
	90	Klhl20
	91	Tmem101
	92	Tma16
	93	Edc4
	94	Mrpl20
	95	Cdc16
	96	Rrp15
	97	Cluap1
	98	1700037C18Rik
	99	Rps7
	100	Yju2
	101	Nudt15
	102	Mkrn3
	103	Acsf3
	104	Tmem262
	105	Fam8a1
	106	Dpy19l4
	107	Vpreb1
	108	Top3b
	109	Klhdc4
	110	Zfp11
	111	Dad1
	112	Abhd4
	113	Aar2
	114	Pde6d
	115	Cops7b
	116	Ccar2
	117	Zfp560
	118	Rbbp5
	119	Rab33b
	120	Golga3
	121	Mtg1
	122	Nsfl1c
	123	Cfap298
	124	Vps51
	125	Fbxw8
	126	Rps19bp1
	127	5730455P16Rik
	128	Dffb
	129	Cep104
	130	Sdhaf3
	131	Ndufc2
	132	Tbc1d7
	133	Zfp668
	134	Zfp646
	135	Trub2
	136	Ndufs7
	137	Srek1ip1
	138	Cwc27
	139	Gtse1
	140	Ptpn21
	141	Mkrn2
	142	Slc39a3
	143	Nvl
	144	Hemk1
	145	6430571L13Rik
	146	Wdr25
	147	Wars
	148	Ints12
	149	Gstcd
	150	Rbm28
	151	Gpaa1
	152	Exosc4
	153	Ndufs3
	154	Kbtbd4
	155	Pcid2
	156	Cul4a
	157	Ttc4
	158	Anapc5
	159	Prrg2
	160	Nosip
	161	Mnat1
	162	Gtf3c5
	163	Tefm
	164	Dnajc24
	165	Mtbp
	166	Mrpl13
	167	Mettl9
	168	Wdr24
	169	Dhodh
	170	Fem1b
	171	Psmg1
	172	Chchd2
	173	Fibp
	174	Ccdc85b
	175	Ints5
	176	1810009A15Rik
	177	Brf2
	178	Pemt
	179	Mlec
	180	Metrn
	181	Antkmt
	182	Nkap
	183	Ttc26
	184	Zmpste24
	185	Ganab
	186	Vps52
	187	Rps18
	188	B3galt4
	189	Wbp1
	190	Ino80b
	191	Tmem222
	192	Dcaf10
	193	Txnl4b
	194	Dhx38
	195	2310057M21Rik
	196	Rnf185
	197	Rad54l2
	198	Gtf2h4
	199	Stx18
	200	Mterf4
	201	Haus6
	202	Pdss1
	203	Ints14
	204	Eif4e2
	205	Supt7l
	206	Slc4a1ap
	207	Mrpl53
	208	Polr1b
	209	Stpg3
	210	Nelfb
	211	Agk
	212	Isy1
	213	Bbs1
	214	Nsa2
	215	Gfm2
	216	Ccz1
	217	Zbtb45
	218	Ddost
	219	Tor1aip2
	220	Tor1aip1
	221	Mrpl58
	222	Brox
	223	Aida
	224	Tnpo3
	225	Kpna1
	226	Gtf2h2
	227	1190007I07Rik
	228	Ndufs1
	229	Man2c1
	230	Eef1b2
	231	Bag6
	232	Apom
	233	Zfp296
	234	Gemin7
	235	Sar1b
	236	Naa35
	237	Ssbp1
	238	Trmu
	239	Mtmr9
	240	Timm9
	241	2700049A03Rik
	242	Psph
	243	Cct6a
	244	Ccnc
	245	Ddx56
	246	Ccdc91
	247	Zfp408
	248	Arhgap1
	249	Ogfod2
	250	Arl6ip4
	251	Cops4
	252	1110038F14Rik
	253	Smg8
	254	Rexo4
	255	Ndufb3
	256	Fam126b
	257	Eef1akmt4-ece2
	258	Eef1akmt4
	259	Alg3
	260	Nmnat1
	261	Lzic
	262	Tbc1d19
	263	Zfp770
	264	Wdr11
	265	Nudcd3
	266	Tars2
	267	Mrpl16
	268	Rttn
	269	Car5a
	270	Pih1d2
	271	Nkapd1
	272	Acbd6
	273	Them4
	274	Mrpl48
	275	Gtpbp3
	276	Ano8
	277	Pigq
	278	Nhlrc4
	279	Fam227b
	280	Dtwd1
	281	Nme3
	282	Mrps34
	283	Eme2
	284	2700062C07Rik
	285	Las1l
	286	Mbtps2
	287	Lrriq3
	288	Fpgt
	289	Zdhhc6
	290	Vti1a
	291	Ankrd40
	292	Tmem41b
	293	4930453N24Rik
	294	Nol8
	295	Cenpp
	296	Snrnp200
	297	1810024B03Rik
	298	Vps45
	299	1110051M20Rik
	300	Fam98b
	301	Rnf141
	302	Ppp1r11
	303	Tmem69
	304	Gpbp1l1
	305	Ddx1
	306	Cbs
	307	Ybey
	308	Mcm3ap
	309	B4galt7
	310	Sf3b2
	311	Trip4
	312	Asmt
	313	Nol12
	314	Cpsf1
	315	Neu3
	316	Vmp1
	317	Uba5
	318	Ptrh2
	319	Acad11
	320	Coq3
	321	Aaas
	322	Psmc2
	323	Dnajc2
	324	Dohh
	325	Ublcp1
	326	Ddx18
	327	Psd
	328	Fbxl15
	329	Tmem125
	330	Mtif2
	331	Ddx55
	332	Aurkaip1
	333	Ppil3
	334	Nif3l1
	335	Zc3hc1
	336	Ceacam1
	337	Ptcd2
	338	Mrps27
	339	Ube3b
	340	Kctd10
	341	Eif1ad
	342	Banf1
	343	Chchd5
	344	Rtel1
	345	Oga
	346	Zfp959
	347	Ptgds
	348	Zfp433
	349	Gm32687
	350	Senp1
	351	Pfkm
	352	Cpped1
	353	Il31ra
	354	Polr3b
	355	Trdmt1
	356	Med17
	357	Itgb3bp
	358	Efcab7
	359	Otud7b
	360	Pltp
	361	Dpagt1
	362	Tbp
	363	Psmb1
	364	Dbp
	365	Car11
	366	Tmem68
	367	Tgs1
	368	Stoml2
	369	Npas2
	370	Zfp119a
	371	Champ1
	372	Lrpprc
	373	Slc15a4
	374	Ruvbl1
	375	Stard3
	376	Hjurp
	377	A730008H23Rik
	378	Slx4ip
	379	Mkks
	380	Tmprss6
	381	Nxt2
	382	Slc30a10
	383	Zer1
	384	Gpatch8
	385	Tada3
	386	Arpc4
	387	Rpl37
	388	Sharpin
	389	Maf1
	390	Gm35339
	391	Casq1
	392	Tsen15
	393	Psmc1
	394	Bloc1s6
	395	Susd1
	396	Nudt5
	397	Cdc123
	398	Mrpl40
	399	Hira
	400	Phrf1
	401	H3c6
	402	Rita1
	403	Ddx54
	404	Cd302
	405	Atp6v0a1
	406	Oasl1
	407	Smg7
	408	Rgl2
	409	Ip6k2
	410	Nop16
	411	Higd2a
	412	Etfbkmt
	413	Slc39a10
	414	Paxip1
	415	Wdr83os
	416	Wdr83
	417	Man2b1
	418	Frat1
	419	Sigmar1
	420	Rsad2
	421	Appl2
	422	Xrcc5
	423	Tyw5
	424	Rdh14
	425	Maip1
	426	Ubiad1
	427	Mtor
	428	Nbn
	429	Calm3
	430	Vps13b
	431	Cdk5rap2
	432	Map2k5
	433	Tbl1x
	434	Ssr2
	435	Zfp579
	436	Zyx
	437	Fkbpl
	438	Atf6b
	439	Sspn
	440	Dguok
	441	Ahctf1
	442	Vamp1
	443	Fcna
	444	Ppp1r13l
	445	Pira2
	446	Gskip
	447	Cd3eap
	448	Atg2b
	449	Tssk6
	450	Ndufa13
	451	Gabpa
	452	Atp5j
	453	Gatd1
	454	Cox7a2
	455	Git2
	456	Ankrd13a
	457	Pdlim2
	458	Tmem70
	459	Invs
	460	Erp44
	461	Rpl22
	462	Kifc5b
	463	Tchhl1
	464	Ubqln1
	465	H4c3
	466	H1f6
	467	Fbxo22
	468	Slc39a13
	469	Trmt112
	470	Prdx5
	471	Insig2
	472	Pik3r3
	473	Aldh4a1
	474	Pira1
	475	Etfa
	476	Slc43a2
	477	Kifc1
	478	Cic
	479	Cry1
	480	Cd300lf
	481	Dpp9
	482	Mat2a
	483	Polg
	484	Lrrc8d
	485	Grpel2
	486	Jrk
	487	Smc3
	488	Ifna13
	489	Nifk
	490	Tmem30a
	491	Cd164
	492	Pira7
	493	Pira6
	494	Pira4
	495	Pira11
	496	Gm14548
	497	Zbtb49
	498	Lyar
	499	Prkci
	500	Gm19774
	501	Zfp384
	502	Naxe
	503	Dnmt1
	504	Pxmp4
	505	Slbp
	506	Pirb
	507	Rpl19
	508	Cacnb1
	509	Tssc4
	510	H4c4
	511	H2bc6
	512	Madd
	513	Clptm1
	514	Apoc2
	515	Bzw2
	516	Ankmy2
	517	Taf15
	518	Ablim3
	519	Macir
	520	Fam53c
	521	Rskr
	522	Srrt
	523	Mgst1
	524	Adcy10
	525	Dgat2
	526	Rdh7
	527	Ndufs2
	528	Adamts4
	529	Trpm7
	530	Bmf
	531	Pigc
	532	4930558K02Rik
	533	Pfdn4
	534	Nsun4
	535	Uchl3
	536	Cd53
	537	Aqp8
	538	9930111J21Rik2
	539	Exd2
	540	Mrpl28
	541	Lman1
	542	Gnb2
	543	Ubac2
	544	Mblac1
	545	Bloc1s5
	546	Abhd6
	547	Rps29
	548	Nek9
	549	Lig4
	550	Abhd13
	551	Zfpl1
	552	Cdca5
	553	Ttpa
	554	Mrps11
	555	Mrpl46
	556	Atrnl1
	557	Fus
	558	Tufm
	559	Itgb1bp1
	560	Cpsf3
	561	Atxn7l1
	562	Lamp1
	563	Zfp715
	564	Fam227a
	565	Cby1
	566	9930111J21Rik1
	567	Tigd5
	568	Psen2
	569	Eef1d
	570	Sppl2a
	571	Rapgef1
	572	Olfr806
	573	Igf2
	574	Tymp
	575	Sco2
	576	Odf3b
	577	Gipc1
	578	Cnpy3
	579	Yy1
	580	Zfp580
	581	Ccdc106
	582	Olfr414
	583	Frat2
	584	Ptcd3
	585	Polr1a
	586	Cenpe
	587	Tob2
	588	Oxr1
	589	Pcyt1a
	590	Ncbp2
	591	Il6ra
	592	0610012G03Rik
	593	Tex14
	594	Fam131c
	595	Rab28
	596	Ppp4r3b
	597	Prkdc
	598	Mcm4
	599	Plekhm3
	600	Bhmt
	601	Tcp11l2
	602	Pknox1
	603	Ndufaf7
	604	Cebpz
	605	Csrnp1
	606	Irf9
	607	Foxa2
	608	Snrpa
	609	Eapp
	610	BC024978
	611	Trim41
	612	Slmap
	613	Klf3
	614	Plekho2
	615	Heatr6
	616	Serpinf2
	617	Prpf4b
	618	Ltn1
	619	Zc3h6
	620	Raly
	621	Cmc2
	622	Cenpn
	623	Rer1
	624	Morn1
	625	Pik3c2a
	626	Serpinb12
	627	Tle1
	628	Trim17
	629	Krt18
	630	H3f4
	631	H2aw
	632	Grap2
	633	Cyp2b9
	634	Zfhx4
	635	Rrbp1
	636	Map7
	637	Tnpo2
	638	Samd9l
	639	Zfp768
	640	Mroh2a
	641	BC005537
	642	S100a10
	643	Taf12
	644	Sirt4
	645	Ptdss1
	646	Mterf3
	647	Slc39a6
	648	Grb2
	649	Elp2
	650	Sash1
	651	Tle3
	652	Uros
	653	Dnlz
	654	Bccip
	655	Ing1
	656	Actr2
	657	Eloa
	658	Cd2bp2
	659	Fkbp3
	660	Fancm
	661	Sult2a8
	662	Tubb2a
	663	C1rl
	664	Gys2
	665	Trabd2b
	666	Eif2s3x
	667	Gpx1
	668	Cdc42ep1
	669	Slc4a4
	670	Egln2
	671	Ugt1a1
	672	Taar8c
	673	Taar8b
	674	Kat7
	675	Cox16
	676	Rps26
	677	St6gal1
	678	Ppm1l
	679	Ufc1
	680	Park7
	681	Mcat
	682	Manbal
	683	Zbtb7a
	684	Dhx8
	685	Clec2d
	686	Bcl10
	687	Flcn
	688	Wdr27
	689	1600012H06Rik
	690	Thumpd3
	691	Eif3b
	692	Cdiptos
	693	Cdipt
	694	Mal2
	695	Hexim1
	696	Hdac2
	697	Cln8
	698	Ctcfl
	699	Cyp3a11
	700	Noxo1
	701	Gstt1
	702	Gfer
	703	Zfp606
	704	Rnmt
	705	Gm5431
	706	Fam210a
	707	Snrpb
	708	Frmd6
	709	Zfp119b
	710	Usp8
	711	Gcc2
	712	Crybg3
	713	Miga2
	714	E2f1
	715	Pik3cg
	716	Uqcrh
	717	Lrrc41
	718	Phb2
	719	Emg1
	720	Inhbe
	721	Dock8
	722	Nat8f7
	723	Slc15a3
	724	Rnf6
	725	Prdm10
	726	Os9
	727	Kif3b
	728	Igsf6
	729	Wasf2
	730	Rps9
	731	C3
	732	Car1
	733	Acnat2
	734	Xylb
	735	Fyco1
	736	Cfb
	737	Bzw1
	738	Epp13
	739	Ireb2
	740	Il17rb
	741	Chdh
	742	Atg12
	743	Ap3s1
	744	Syk
	745	Slc38a7
	746	Plpp1
	747	Map7d1
	748	Lipc
	749	Cp
	750	Apoh
	751	Txnip
	752	Wdr89
	753	Katnal1
	754	Bmp1
	755	Actl6a
	756	Syne1
	757	Pck1
	758	Cited2
	759	Prkag3
	760	Sec23ip
	761	Mcmbp
	762	Ctu1
	763	Atp2b2
	764	Rwdd3
	765	Arsg
	766	Mat1a
	767	Atn1
	768	Sh3pxd2a
	769	Farsa
	770	Cdt1
	771	Trib1
	772	Nckap1l
	773	Sdr9c7
	774	Rmnd5b
	775	Smpdl3b
	776	Atg10
	777	Tnni2
	778	Strn4
	779	Mettl15
	780	Kif18a
	781	Fkrp
	782	Mre11a
	783	Ankrd49
	784	Abraxas2
	785	Rnpep
	786	Taar8a
	787	Ormdl3
	788	Sec23a
	789	Gemin2
	790	Tlr4
	791	Sardh
	792	Fam219b
	793	Nepro
	794	Use1
	795	Ocel1
	796	Slc17a4
	797	Galnt10
	798	Eif3a
	799	Septin11
	800	Supt5
	801	Ndufb1
	802	Hspa5
	803	Cpsf2
	804	Diaph1
	805	Mettl23
	806	Map11
	807	Eif3m
	808	Cdkn1a
	809	Actb
	810	Synj1
	811	Pcnx3
	812	Map3k11
	813	Tnfrsf14
	814	Agpat2
	815	Ankrd13c
	816	Mtmr14
	817	Lrrc61
	818	Hdgf
	819	Cyth4
	820	Slc25a19
	821	Otulin
	822	Coq8a
	823	Ptgr2
	824	Serhl
	825	Ppp3cb
	826	Lman2
	827	Wipf1
	828	Rabggta
	829	Isoc2b
	830	Pradc1
	831	Cct7
	832	Lyst
	833	Abl1
	834	Timd2
	835	Pus10
	836	Cfap97
	837	St7
	838	Ccdc38
	839	Amdhd1
	840	Rbck1
	841	A2ml1
	842	Nars
	843	Hsd3b7
	844	Pigl
	845	Ncor1
	846	Acvr1
	847	Tecpr2
	848	Srsf7
	849	Mup21
	850	Fnip2
	851	Cinp
	852	Foxo3
	853	Pygo2
	854	Pgap3
	855	Napa
	856	Mpdu1
	857	Dusp1
	858	Dars2
	859	Atg7
	860	Rpl12
	861	Lrsam1
	862	Cct5
	863	Atpsckmt
	864	Tlr6
	865	Stra6l
	866	Slx4
	867	Hdac1
	868	H2-Q9
	869	H2-Q7
	870	1700022I11Rik
	871	H4c9
	872	H2bc11
	873	H2ac11
	874	Ptov1
	875	Cspp1
	876	Cops5
	877	Zfp90
	878	Nfkbil1
	879	Atp6v1g2
	880	Zfp36l1
	881	Neurl1a
	882	Cdk12
	883	Tst
	884	Plin2
	885	Mpst
	886	Gstz1
	887	Eed
	888	Rfx7
	889	Tbc1d17
	890	Rps19
	891	Akt1s1
	892	Vwa5a
	893	Ric8a
	894	Bet1l
	895	Aqr
	896	H6pd
	897	Atp8a1
	898	Ldha
	899	Wdr77
	900	Atp5pb
	901	Selenop
	902	Saa1
	903	Rpl9
	904	Lias
	905	Epb41
	906	Tsku
	907	Cacul1
	908	Palb2
	909	Dctn5
	910	Oxa1l
	911	Rnasek
	912	Rdm1
	913	Psmd7
	914	Cst3
	915	0610010K14Rik
	916	Nat10
	917	Exoc3
	918	Uts2b
	919	Stat2
	920	Selenow
	921	Klf2
	922	Cdh12
	923	Apof
	924	Olfr1036
	925	Ift27
	926	Dpp8
	927	Acaca
	928	Srp9
	929	Noct
	930	Gusb
	931	Cpa4
	932	Rassf1
	933	Mapk15
	934	Hcar2
	935	Fam43a
	936	Naxd
	937	Gstt2
	938	Slc20a1
	939	Ocstamp
	940	Nol6
	941	Ccdc85c
	942	Atp6v0c
	943	Asah1
	944	Tedc2
	945	Tmcc3
	946	Nsun3
	947	Fcgr3
	948	Ippk
	949	Ap1m1
	950	Smagp
	951	Mug1
	952	Fbxo33
	953	Dgkg
	954	Clec4a2
	955	Tmem234
	956	Eif3i
	957	Jade1
	958	2010003K11Rik
	959	Tep1
	960	Serpina12
	961	Trir
	962	Psma2
	963	Mrpl32
	964	H2-Q8
	965	H2-Q6
	966	Get3
	967	C5ar2
	968	Prcp
	969	Ddias
	970	Cth
	971	Zdhhc5
	972	Cbll1
	973	Epn1
	974	Srpk2
	975	Nfam1
	976	Mgrn1
	977	Edrf1
	978	Zfp69
	979	Spout1
	980	Spen
	981	Irgm2
	982	4833420G17Rik
	983	Them6
	984	Smim8
	985	Cyp21a1
	986	Wdfy2
	987	Rpusd4
	988	Fam118b
	989	Cyrib
	990	Spink10
	991	Fbxo38
	992	Prr13
	993	Nr1d1
	994	Fbxo30
	995	Arntl
	996	Sec24a
	997	Itgax
	998	Cd74
	999	Cd5l
	1000	Tmem260
	1001	Cebpd
	1002	Ces1e
	1003	9230019H11Rik
	1004	Rag2
	1005	Iftap
	1006	Tmem127
	1007	Ciao1
	1008	Slc30a7
	1009	Extl2
	1010	Slc26a8
	1011	Nr0b2
	1012	Mapk14
	1013	Them5
	1014	Snrk
	1015	Serpina3m
	1016	Pspn
	1017	Prex1
	1018	Picalm
	1019	Alkbh7
	1020	Tuba4a
	1021	Srsf11
	1022	Samd10
	1023	Prpf6
	1024	Lrrc40
	1025	Fanci
	1026	Cradd
	1027	Trmt10c
	1028	Rcan1
	1029	Cuedc2
	1030	Tlr11
	1031	Spc24
	1032	Bbs2
	1033	Marveld1
	1034	Timm13
	1035	Rhbdd3
	1036	Ppm1h
	1037	Ewsr1
	1038	Bcl7b
	1039	Apoe
	1040	Nat8f6
	1041	Tnfaip3
	1042	Dhrs7b
	1043	Csad
	1044	Col18a1
	1045	Lgals9
	1046	Comt
	1047	Cfh
	1048	Zbtb7c
	1049	Tmco1
	1050	Rxfp4
	1051	Hgsnat
	1052	Mybph
	1053	Med4
	1054	Hcfc2
	1055	Dhx58
	1056	Tpgs1
	1057	Madcam1
	1058	Tubb4b
	1059	Arap1
	1060	Arrdc2
	1061	Nup62
	1062	Ing4
	1063	Il4i1b
	1064	Atf5
	1065	Zgpat
	1066	Zcchc24
	1067	Vps13c
	1068	Cyp7a1
	1069	Cttnbp2nl
	1070	Arfrp1
	1071	Ubxn8
	1072	Siglece
	1073	Nolc1
	1074	Mlst8
	1075	Cep85l
	1076	Xrcc4
	1077	Tmem167
	1078	Slc13a4
	1079	Slx1b
	1080	Bola2
	1081	Atg16l2
	1082	Rab5a
	1083	Fam78a
	1084	Ube2l6
	1085	Nemf
	1086	Gbp7
	1087	Rsrp1
	1088	Preb
	1089	A1cf
	1090	Unkl
	1091	Ppp1r12c
	1092	Percc1
	1093	Lrwd1
	1094	BC003965
	1095	Alkbh4
	1096	Wdr37
	1097	Zfp623
	1098	Ssrp1
	1099	P2rx3
	1100	Mrps21
	1101	Dpyd
	1102	Rab32
	1103	Irgq
	1104	Ckb
	1105	Tmem238
	1106	Rpl28
	1107	Nmral1
	1108	Ubb
	1109	Trim2
	1110	Napg
	1111	Mup3
	1112	Sart1
	1113	Pigo
	1114	Cyp2d9
	1115	C1qa
	1116	Slc22a18
	1117	Plscr3
	1118	Pibf1
	1119	H2-Q4
	1120	Dis3
	1121	Cyp2c39
	1122	Atg101
	1123	Sqor
	1124	Snrpb2
	1125	Rpl27
	1126	Gck
	1127	Ftl1
	1128	Adprh
	1129	Socs2
	1130	F12
	1131	Lrrc3
	1132	Ext1
	1133	Cldn1
	1134	Snap47
	1135	Meis1
	1136	Jmjd4
	1137	Foxn2
	1138	Fam187b
	1139	Rnaset2b
	1140	Rnaset2a
	1141	Cyp26a1
	1142	Psap
	1143	Nlrc4
	1144	Chic2
	1145	Ric8b
	1146	Ndufa10
	1147	Dst
	1148	Bend6
	1149	Hmox1
	1150	Celf2
	1151	Pacsin2
	1152	Trp63
	1153	Ddc
	1154	Parvb
	1155	Fbxl19
	1156	C1qb
	1157	Thg1l
	1158	Slc25a51
	1159	Nip7
	1160	Cog8
	1161	2310039H08Rik
	1162	Plekhg6
	1163	Nfe2l2
	1164	Adcy9
	1165	Utp25
	1166	Psip1
	1167	Nup35
	1168	Mocs2
	1169	Cyp2c70
	1170	Ciita
	1171	Akr1c6
	1172	G6pc
	1173	Slc35g1
	1174	Pnpla3
	1175	Gpr182
	1176	Catsperg1
	1177	Otor
	1178	Map1lc3b
	1179	Slc36a1
	1180	Rab11a
	1181	Plg
	1182	Neil1
	1183	Kcnj16
	1184	Capn10
	1185	C4b
	1186	Nags
	1187	Myl12b
	1188	Ccl17
	1189	Ankrd44
	1190	Itih4
	1191	Gbp10
	1192	Zfp395
	1193	Mbnl1
	1194	Hs6st1
	1195	Dmwd
	1196	Rbm12b2
	1197	Ogt
	1198	Myl12a
	1199	Crcp
	1200	Btg1
	1201	Ubc
	1202	Ly6g2
	1203	Trappc3
	1204	Syne3
	1205	Ppid
	1206	Limk1
	1207	Leo1
	1208	Homer2
	1209	Deptor
	1210	Bcat2
	1211	Trmt9b
	1212	Arl4d
	1213	Txndc15
	1214	Prox2
	1215	Dlst
	1216	Ciao3
	1217	Prlr
	1218	Pcyt2
	1219	Galnt9
	1220	Serpina1e
	1221	Selenbp1
	1222	Nr2c2ap
	1223	Nfe2
	1224	Fcer1g
	1225	Bcl6
	1226	Rnf217
	1227	Med6
	1228	Ssbp3
	1229	Ptpre
	1230	Mettl7b
	1231	Crip2
	1232	Tmed1
	1233	H4f16
	1234	H2aj
	1235	Slc35g3
	1236	Polr2a
	1237	Taar1
	1238	Jun
	1239	Ptprd
	1240	Glyctk
	1241	Cyp4v3
	1242	Sbk1
	1243	Lipa
	1244	H2-L
	1245	H2-D1
	1246	Commd8
	1247	Btg2
	1248	Ahsg
	1249	Tfip11
	1250	Spata17
	1251	Plin4
	1252	Oplah
	1253	Mtmr6
	1254	Mettl6
	1255	Gpatch2
	1256	Eaf1
	1257	Alpl
	1258	Znrf3
	1259	Prxl2a
	1260	Nup155
	1261	Fos
	1262	Mcfd2
	1263	Etnppl
	1264	Slc8b1
	1265	Mettl21a
	1266	Exoc7
	1267	Dpep1
	1268	Hsp90ab1
	1269	Etnk2
	1270	Ap2a2
	1271	Acadm
	1272	Smlr1
	1273	Sh3tc1
	1274	Scyl2
	1275	Rdh1
	1276	Nemp1
	1277	Ebna1bp2
	1278	Cfap57
	1279	Wdr3
	1280	Slc37a4
	1281	Lrrc24
	1282	C030006K11Rik
	1283	Timm17b
	1284	Pqbp1
	1285	Knl1
	1286	Cyp2d26
	1287	Wdr46
	1288	Pfdn6
	1289	Lgals8
	1290	Ap5s1
	1291	Yif1b
	1292	Ptrhd1
	1293	Nat8f4
	1294	Frg1
	1295	Fkbp8
	1296	Cenpo
	1297	Usf2
	1298	Tet3
	1299	Snx20
	1300	Cap1
	1301	Ubr1
	1302	Ppp1r9b
	1303	Utp18
	1304	Prrt1
	1305	Ppt2
	1306	Plxdc1
	1307	Mbtd1
	1308	Cltc
	1309	Wbp1l
	1310	Slc29a1
	1311	Gatb
	1312	Cyp2d11
	1313	Spdye4b
	1314	Rbak
	1315	Ptpmt1
	1316	A930018P22Rik
	1317	Wfdc21
	1318	Prxl2c
	1319	Gstp3
	1320	Chd2
	1321	Baiap2
	1322	Apob
	1323	Rgl3
	1324	Gstp2
	1325	Fam124a
	1326	Zbtb7b
	1327	Vmn2r102
	1328	Smg9
	1329	Olfr541
	1330	Katnb1
	1331	Uroc1
	1332	Smarcal1
	1333	Nr1h2
	1334	Apcs
	1335	Zfp36l2
	1336	Ugt2b37
	1337	Pafah2
	1338	Ddx20
	1339	Nipsnap3b
	1340	Mrpl12
	1341	Ly6e
	1342	Cyp17a1
	1343	Tstd2
	1344	Tgfbr2
	1345	Ncbp1
	1346	Csrp3
	1347	Thrsp
	1348	Tex38
	1349	Tbcb
	1350	Soga1
	1351	Polr2i
	1352	Ovol3
	1353	Kng1
	1354	Cenpa
	1355	Atpaf1
	1356	Aldob
	1357	Vps18
	1358	Smyd1
	1359	Raet1d
	1360	Mterf1b
	1361	Dennd4b
	1362	Agxt2
	1363	Accs
	1364	Nup133
	1365	Naprt
	1366	Mocs3
	1367	F10
	1368	Dpm1
	1369	Cyp4f18
	1370	Hcls1
	1371	Aass
	1372	Xrcc1
	1373	Rab5if
	1374	Lgi4
	1375	Hyal2
	1376	Gpr137
	1377	Fxyd7
	1378	Fxyd1
	1379	Bad
	1380	Nat8f3
	1381	Mrpl11
	1382	Creld2
	1383	Alg12
	1384	Trf
	1385	Taf13
	1386	Prepl
	1387	Pomp
	1388	Hsd17b13
	1389	Camkmt
	1390	Hipk3
	1391	Dlat
	1392	Clmn
	1393	Snip1
	1394	Slc39a1
	1395	Saa3
	1396	Dnali1
	1397	Rpl21
	1398	Rfc2
	1399	Gypc
	1400	Csf1r
	1401	Stk16
	1402	Ndufb5
	1403	Mrpl47
	1404	Ldah
	1405	Iqgap2
	1406	Haao
	1407	Glb1l
	1408	Cpn2
	1409	Albfm1
	1410	Sbno2
	1411	Rab27a
	1412	Pigbos1
	1413	Pigb
	1414	H3c15
	1415	H3c14
	1416	H2ac19
	1417	H2ac18
	1418	Aacs
	1419	Tmem167b
	1420	Rsad1
	1421	Mospd3
	1422	Elf2
	1423	Cbln3
	1424	Acsm1
	1425	Trip10
	1426	Sec24c
	1427	Ppp4c
	1428	Piezo1
	1429	Josd2
	1430	Gpr108
	1431	Aspdh
	1432	Usp31
	1433	Ttc32
	1434	Sema4g
	1435	Rmi1
	1436	Reep5
	1437	Hnrnpk
	1438	Cmbl
	1439	Cfp
	1440	Angptl8
	1441	Tomm6
	1442	Slco1c1
	1443	Hipk2
	1444	Gm4981
	1445	Ablim1
	1446	Spsb3
	1447	Snrpg
	1448	Nubp2
	1449	Abhd11
	1450	Lsr
	1451	Hgd
	1452	Slc38a4
	1453	Furin
	1454	Exoc3l
	1455	E2f4
	1456	Usf1
	1457	Cyp4a10
	1458	Ccdc33
	1459	Tbl1xr1
	1460	Slfn5
	1461	Cmah
	1462	Ufm1
	1463	Tmem38b
	1464	Proz
	1465	Pdlim5
	1466	H4c14
	1467	Cyp2f2
	1468	Camk1d
	1469	Oit3
	1470	Adgb
	1471	Zfand4
	1472	Slc25a20
	1473	Samsn1
	1474	Lgalsl
	1475	Fubp3
	1476	Cldn3
	1477	Pold3
	1478	Hikeshi
	1479	Ctsb
	1480	Zfp687
	1481	Pglyrp2
	1482	Rnf125
	1483	Got2
	1484	Clu
	1485	Clic3
	1486	Tatdn2
	1487	Rmdn2
	1488	Kng2
	1489	Gtf2f1
	1490	Cul2
	1491	Cct8
	1492	Tsnax
	1493	Tomm40l
	1494	Tmem88
	1495	Naa38
	1496	Hyi
	1497	Cyp2c50
	1498	Cyb5d1
	1499	Apoa2
	1500	Aif1
	1501	Rmdn1
	1502	Mtpn
	1503	Cpne3
	1504	Ywhag
	1505	Rrm2
	1506	Map4k4
	1507	H2-K1
	1508	Gm38396
	1509	Cxxc1
	1510	Lacc1
	1511	Kifc3
	1512	Inpp5d
	1513	Ino80e
	1514	Hirip3
	1515	Ccdc122
	1516	Trpc4ap
	1517	Srfbp1
	1518	Naaa
	1519	Gm44805
	1520	Cldn14
	1521	Apoc4
	1522	Zfp36
	1523	Srd5a1
	1524	Nsun2
	1525	Ndufa9
	1526	Mcl1
	1527	Gm11541
	1528	Frmd4a
	1529	Akap3
	1530	Acat1
	1531	Rtp4
	1532	Mef2a
	1533	Vta1
	1534	Gsto2
	1535	Gramd3
	1536	Arhgap9
	1537	Zp2
	1538	Trmt61a
	1539	Serpina5
	1540	Atg16l1
	1541	Zfp319
	1542	Usb1
	1543	Ung
	1544	Hspa1b
	1545	Tbcel
	1546	Slc30a9
	1547	Gas7
	1548	Slc37a1
	1549	Slc22a7
	1550	Rnaseh2b
	1551	Rnase10
	1552	Rabggtb
	1553	Atf6
	1554	Arhgap11a
	1555	Adam2
	1556	Slc31a1
	1557	Fkbp15
	1558	Cd82
	1559	Aox1
	1560	Zfp13
	1561	Wdfy4
	1562	Vcl
	1563	Senp5
	1564	Mpzl3
	1565	Hook2
	1566	Hdac8
	1567	Cnn3
	1568	Pstpip2
	1569	Ampd3
	1570	U2af1l4
	1571	Tmem208
	1572	Psenen
	1573	Nup153
	1574	Lrrc29
	1575	Lin37
	1576	Igflr1
	1577	Ccdc90b
	1578	Washc4
	1579	Sdr42e1
	1580	Rnf13
	1581	Rbm39
	1582	Prkrip1
	1583	Phf11b
	1584	Ccdc97
	1585	Tspan10
	1586	Rpl3
	1587	Oard1
	1588	Nploc4
	1589	Nfya
	1590	Dclre1b
	1591	Cpt1a
	1592	Ap4b1
	1593	Agmo
	1594	Tomm22
	1595	Slu7
	1596	Orai3
	1597	Il15ra
	1598	Casp8ap2
	1599	Tbc1d13
	1600	Smap2
	1601	Spdl1
	1602	Pop7
	1603	Mup16
	1604	Leap2
	1605	Srsf2
	1606	Slc19a2
	1607	Ncaph
	1608	Mfsd11
	1609	Lrp5
	1610	Ifnar1
	1611	H2-Ea
	1612	Akr1b7
	1613	Rsbn1
	1614	Lipg
	1615	Cep135
	1616	Slc25a28
	1617	Pisd
	1618	Dnajb6
	1619	Bcl2a1b
	1620	Asgr2
	1621	Rmnd5a
	1622	Inpp5e
	1623	Elof1
	1624	Ccdc166
	1625	Spty2d1
	1626	Prcc
	1627	Olfr1442
	1628	Zc2hc1c
	1629	Ciao2b
	1630	Acyp1
	1631	Upp2
	1632	Slc2a9
	1633	Rad51d
	1634	Mterf1a
	1635	Fndc8
	1636	Apon
	1637	Sgk3
	1638	Nabp1
	1639	Timeless
	1640	Riok2
	1641	Pkp4
	1642	Pgk1
	1643	Ccdc148
	1644	Ahcyl1
	1645	AW209491
	1646	Ndrg2
	1647	Nab2
	1648	Krt4
	1649	Bfsp2
	1650	Aftph
	1651	2900026A02Rik
	1652	Rps12
	1653	Arhgap23
	1654	Agmat
	1655	Zdhhc7
	1656	Rgs2
	1657	Adra1b
	1658	Zbtb21
	1659	Ttc39c
	1660	Mmp2
	1661	Lcp2
	1662	Cyp2c67
	1663	Ccdc174
	1664	Ankrd31
	1665	Timm23
	1666	Rhbdd1
	1667	Parg
	1668	Hbs1l
	1669	Fyb2
	1670	Dbr1
	1671	Cutc
	1672	Cox15
	1673	Coq10a
	1674	Ankrd52
	1675	Rps17
	1676	Ppan
	1677	Grhpr
	1678	Cmklr1
	1679	Birc5
	1680	Tle4
	1681	Kxd1
	1682	Fcrl1
	1683	Fbxo31
	1684	Spic
	1685	Rcc1l
	1686	Cops9
	1687	Zfp809
	1688	Wwox
	1689	Prss43
	1690	Nr1h3
	1691	Kdelr2
	1692	Anapc15
	1693	Lifr
	1694	Igtp
	1695	Clec4n
	1696	Rnf168
	1697	Gtf2ird2
	1698	Adh5
	1699	Tubgcp6
	1700	S1pr5
	1701	Pparg
	1702	Hpx
	1703	Homer1
	1704	Cfap126
	1705	Capzb
	1706	Atp7b
	1707	Snrpe
	1708	Setx
	1709	Sema4b
	1710	Itga4
	1711	Cyp27a1
	1712	Ccdc15
	1713	Ago4
	1714	Tiparp
	1715	Tgm1
	1716	Nuak2
	1717	E030018B13Rik
	1718	C1qc
	1719	Zfp114
	1720	Rai14
	1721	Rad51ap1
	1722	Pkdcc
	1723	D6Wsu163e
	1724	Ctnnd1
	1725	Cops8
	1726	Cops7a
	1727	Btbd18
	1728	Cyp7b1
	1729	Adipor2
	1730	A130010J15Rik
	1731	Klra2
	1732	H3f3b
	1733	Hmga1b
	1734	Hmga1
	1735	Acvr2a
	1736	Zzef1
	1737	Zfp26
	1738	Pard3
	1739	Mia2
	1740	H2-DMa
	1741	Gstm6
	1742	Fam71e1
	1743	Emc10
	1744	Cyb5d2
	1745	Brd2
	1746	Atox1
	1747	Utp15
	1748	Trmt5
	1749	Spp2
	1750	Slc38a6
	1751	Slc17a8
	1752	Ankra2
	1753	Tk2
	1754	Syvn1
	1755	Slc11a1
	1756	Sh2b2
	1757	Pla2g4d
	1758	I830077J02Rik
	1759	Gm20594
	1760	Clec4a3
	1761	Cklf
	1762	Cd300a
	1763	Agbl5
	1764	Zfp12
	1765	Olfr460
	1766	Mtus1
	1767	Lgals3bp
	1768	Hfe
	1769	Calhm6
	1770	Wrap53
	1771	Trp53
	1772	Slc26a1
	1773	Nckipsd
	1774	Hif1an
	1775	Aplf
	1776	Ttc7b
	1777	Ier3ip1
	1778	Filip1l
	1779	Trappc9
	1780	Proser1
	1781	Paxx
	1782	Nhlrc3
	1783	Mfsd8
	1784	Fgd4
	1785	Atp13a3
	1786	Trap1
	1787	Tomt
	1788	Scrib
	1789	Mfsd13a
	1790	Mettl4
	1791	Lamtor1
	1792	Bin3
	1793	Adrb1
	1794	Wdr82
	1795	Tcte3
	1796	Tas2r143
	1797	Serinc3
	1798	Prkaca
	1799	Mrpl34
	1800	Lect2
	1801	Ipo7
	1802	Gm3448
	1803	Gm3417
	1804	Ermard
	1805	Dda1
	1806	Ccdc117
	1807	Abhd8
	1808	Smim10l1
	1809	Pygb
	1810	Ksr2
	1811	Kmt5c
	1812	Gpn2
	1813	Arl10
	1814	Apobec1
	1815	Ankrd45
	1816	Vps4b
	1817	Rps6kl1
	1818	Nop2
	1819	Mybpc3
	1820	Mon1b
	1821	Vps35l
	1822	Ubqln4
	1823	Rab25
	1824	Prmt5
	1825	Mff
	1826	Lamtor2
	1827	Colgalt1
	1828	Tmsb4x
	1829	Rnf38
	1830	P2ry13
	1831	Nufip2
	1832	Fetub
	1833	Ass1
	1834	Xcr1
	1835	Togaram2
	1836	Sirpa
	1837	Parl
	1838	Ms4a4b
	1839	Lyn
	1840	D8Ertd738e
	1841	B4galnt1
	1842	Amacr
	1843	Zfp629
	1844	Mtss1
	1845	Kcnk4
	1846	Itih1
	1847	Cyria
	1848	Ctla2b
	1849	Ccl6
	1850	Adora3
	1851	Slc35e2
	1852	Mup7
	1853	Gm4951
	1854	Fah
	1855	Cyp2b10
	1856	Adck1
	1857	Vwa3b
	1858	Trappc8
	1859	Sft2d1
	1860	Scamp5
	1861	Pip4k2b
	1862	Hspa8
	1863	Gas1
	1864	Dut
	1865	Ces2b
	1866	AW549877
	1867	Syce3
	1868	Slc66a2
	1869	Rps6
	1870	Pnpo
	1871	Fadd
	1872	Exo1
	1873	Daglb
	1874	Bcl7c
	1875	Abi1
	1876	Txn2
	1877	Tmc1
	1878	Tifab
	1879	Smim17
	1880	Psmb5
	1881	Megf8
	1882	LOC114841036
	1883	Hdhd3
	1884	Gm12185
	1885	Fkbp2
	1886	Ugt2b34
	1887	Ube2s
	1888	Sipa1
	1889	Rab11fip1
	1890	Nin
	1891	Nckap5l
	1892	Mxd1
	1893	Klhdc2
	1894	Itih3
	1895	Hagh
	1896	Fgg
	1897	Fahd1
	1898	Dapp1
	1899	Ctdsp1
	1900	Akr1c13
	1901	Wdr75
	1902	Ttc30a2
	1903	Ttc30a1
	1904	Trmt44
	1905	Trmt11
	1906	Timmdc1
	1907	Tfg
	1908	Pon1
	1909	Mdm4
	1910	Mafg
	1911	Lrrc25
	1912	Irf5
	1913	Hspa9
	1914	Gast
	1915	Eva1c
	1916	Dram2
	1917	Clec2e
	1918	Cept1
	1919	Ace3
	1920	Smc2
	1921	Rrm1
	1922	Psma5
	1923	Ipo4
	1924	Fbxl18
	1925	Cyp2a12
	1926	Acp6
	1927	Xndc1
	1928	Tigd3
	1929	Serpina1c
	1930	Saysd1
	1931	Rnf121
	1932	Rgs9bp
	1933	Pgghg
	1934	Gm20346
	1935	Gimap6
	1936	Cdk9
	1937	Aspscr1
	1938	Anp32a
	1939	Ankrd27
	1940	Twistnb
	1941	Tmem200b
	1942	Man1b1
	1943	Gnai2
	1944	Fgd2
	1945	Ercc6
	1946	Cyp2d10
	1947	Trex1
	1948	Trak1
	1949	Shisa5
	1950	Rpl36
	1951	Plekhg3
	1952	Pipox
	1953	Micos13
	1954	Kti12
	1955	Fam25c
	1956	Cyp2c54
	1957	Sugt1
	1958	Gcnt2
	1959	Atp9a
	1960	Zbtb37
	1961	Vav3
	1962	Tns2
	1963	Rps3
	1964	B430306N03Rik
	1965	Aldh18a1
	1966	Setdb1
	1967	Pla1a
	1968	Nup160
	1969	Mtch2
	1970	Mt2
	1971	Gosr1
	1972	Gchfr
	1973	Dhx36
	1974	Cstf1
	1975	Ccser2
	1976	Aurka
	1977	Ap5b1
	1978	Scml4
	1979	Mug2
	1980	Mab21l3
	1981	Ly86
	1982	Ints6
	1983	Arhgef3
	1984	Amhr2
	1985	Srsf5
	1986	Sec16b
	1987	Sco1
	1988	Sass6
	1989	Saa2
	1990	Gse1
	1991	Exosc6
	1992	Car8
	1993	Atf4
	1994	Aspg
	1995	Aldh2
	1996	Adprm
	1997	Zfp142
	1998	Sertad1
	1999	Ppil1
[truncated: 979 more rows]

## Sheet: KEGG
		NF-κB_Pathway_Gene
	1	CCL21E
	2	CCL21F
	3	CCL21D
	4	CARD10
	5	TICAM1
	6	CARD11
	7	ERC1
	8	PARP1
	9	TIRAP
	10	BIRC3
	11	BIRC2
	12	XIAP
	13	ATM
	14	BCL10
	15	BCL2
	16	BCL2A1A
	17	BCL2A1B
	18	BCL2A1C
	19	BCL2A1D
	20	BCL2L1
	21	BTK
	22	CD14
	23	CFLAR
	24	CHUK
	25	CSNK2A1
	26	CSNK2A2
	27	CSNK2B
	28	GADD45A
	29	EDA
	30	EDAR
	31	CXCL1
	32	ICAM1
	33	IKBKB
	34	IKBKG
	35	IL1B
	36	IL1R1
	37	IRAK1
	38	LAT
	39	LBP
	40	LCK
	41	LTA
	42	LTB
	43	LTBR
	44	BLNK
	45	CARD14
	46	LY96
	47	LYN
	48	EDARADD
	49	GADD45B
	50	MYD88
	51	NFKB1
	52	NFKB2
	53	NFKBIA
	54	PRKCB
	55	PRKCQ
	56	PLAU
	57	PLCG1
	58	CCL21A
	59	PTGS2
	60	RELA
	61	RELB
	62	RIPK1
	63	CCL4
	64	CXCL2
	65	CXCL12
	66	SYK
	67	TRIM25
	68	TLR4
	69	TNF
	70	TNFAIP3
	71	TNFRSF11A
	72	TNFRSF1A
	73	CD40
	74	TNFSF11
	75	CD40LG
	76	TRAF1
	77	TRAF2
	78	TRAF3
	79	TRAF5
	80	TRAF6
	81	UBE2I
	82	VCAM1
	83	TICAM2
	84	ZAP70
	85	RIGI
	86	PLCG2
	87	GADD45G
	88	MALT1
	89	CCL19
	90	TNFSF13B
	91	EDA2R
	92	MAP3K7
	93	IRAK4
	94	CXCL3
	95	PPP1R13L
	96	TRIM80
	97	TNFSF14
	98	MAP3K14
	99	PIDD1
	100	PIAS4
	101	TAB1
	102	TAB3
	103	TAB2
	104	TRADD
	105	TNFRSF13C
	106	CYLD
	107	C00076
	108	DIACYLGLYCEROL
	109	D-MYO-INOSITOL

## Sheet: Uniprot
		Macrophage_Membrane_Gene
	1	TLR1
	2	TLR2
	3	TLR4
	4	CLEC7A
	5	FCGR1A
	6	FCGR2A
	7	FCGR3A
	8	ITGAM
	9	ITGAX
	10	ITGB2
	11	CD163
	12	MSR1
	13	MARCO
	14	CCR2
	15	CX3CR1
	16	CSF1R
	17	CD86
	18	CD80
	19	HLA-DRA
	20	CD14
	21	CD36
	22	SIRPA
	23	ADGRE1
