# Supplementary material for: Hericenone C exhibits anti-nociceptive effects through RORα-mediated suppression of TLR4 transcription
Source: Front Pharmacol. 2026 Mar 18;17:1703176. doi: 10.3389/fphar.2026.1703176 (PMC13038899; doi:10.3389/fphar.2026.1703176)
Supplement: Supplementary file 3 [file Table1.xlsx]

## Sheet: qPCR
	Species	Gene	Primer	Sequence
	Mouse	18S	Forward	5’-AGAAGCCCCTGGCACTCTAT-3’
			Reverse	5’-GCAAAGTGGGCACAGTGATG-3’
	Mouse	Tlr4	Forward	5'-ATGGCATGGCTTACACCACC-3'
			Reverse	5'-GAGGCCAATTTTGTCTCCACA-3'
	Mouse	Rora	Forward	5'-AGACAGCTTGTACGCCGAG-3'
			Reverse	5'-GGTCATCATGCAGTTCCGTCA-3'
	Mouse	Il-6	Forward	5'-CTGCAAGAGACTTCCATCCAG-3'
			Reverse	5'-AGTGGTATAGACAGGTCTGTTGG-3'
	Mouse	Il-1β	Forward	5'-CAACCAACAAGTGATATTCTCCATG-3'
			Reverse	5'-GATCCACACTCTCCAGCTGCA-3'
	Mouse	Tnf-α	Forward	5'-CTGAACTTGGGGGTGATCGG-3'
			Reverse	5'-GGCTTGTCACTCGAATTTTGAG-3'

## Sheet: ChIP
	Gene	Primer	Sequence
	Tlr4 promoter	Forward	5'-GAAGGGACCCAGTCTCTCCA-3'
		Reverse	5'-ATCATCTGTGGACTGCTGGC-3'

## Sheet: Cloning
	Plasmid	Primer	Sequence
	Tlr4 (-1691bp)-Luc	Forward	5'-ATTGGTACCAGAGTTACAGATGGTTGTGGGA-3'
	Tlr4 (-1272bp)-Luc	Forward	5'-ATTGGTACCGCCAGCAGTCCACAGATGAT-3'
	Tlr4 (-937bp)-Luc	Forward	5'-ATTGGTACCTCTCCCAGTGCCATGTCCTA-3'
	Tlr4 (-114bp)-Luc	Forward	5'-ATTGGTACCTGAAGCAGTAAGCATCCTCTGTT-3'
	Tlr4 -Luc	Reverse	5'-ATAGAGCTCTCAAAGAGGAAGTGAGAGTG-3'
